# Supplementary material for: iAMP-SeE: an antimicrobial peptide recognition model based on ESM2 feature extraction and hybrid attention mechanisms
Source: PeerJ. 2026 Mar 26;14:e20978. doi: 10.7717/peerj.20978 (PMC13033287; doi:10.7717/peerj.20978)
Supplement: Supplemental Information 1 [file peerj-14-20978-s001.zip]

Archive with 34 entries (23 files):
- Data_All/
- Data_All/1_Binary classification dataset/
- Data_All/1_Binary classification dataset/1_Balanced dataset/
- Data_All/1_Binary classification dataset/1_Balanced dataset/All_0.85_P_17798.csv
- Data_All/1_Binary classification dataset/1_Balanced dataset/All_0.8_P_14774.csv
- Data_All/1_Binary classification dataset/1_Balanced dataset/All_0.90_P_20076.csv
- Data_All/1_Binary classification dataset/1_Balanced dataset/All_0.95_P_26362.csv
- Data_All/1_Binary classification dataset/1_Balanced dataset/All_32400.csv
- Data_All/1_Binary classification dataset/2_Imbalanced dataset/
- Data_All/1_Binary classification dataset/2_Imbalanced dataset/All_0.85_24432.csv
- Data_All/1_Binary classification dataset/2_Imbalanced dataset/All_0.8_22684.csv
- Data_All/1_Binary classification dataset/2_Imbalanced dataset/All_0.90_25769.csv
- Data_All/1_Binary classification dataset/2_Imbalanced dataset/All_0.95_29130.csv
- Data_All/2_Multiclass classification dataset/
- Data_All/2_Multiclass classification dataset/1_Original dataset/
- Data_All/2_Multiclass classification dataset/1_Original dataset/All_2_0.85_8983.csv
- Data_All/2_Multiclass classification dataset/1_Original dataset/All_2_0.8_7442.csv
- Data_All/2_Multiclass classification dataset/1_Original dataset/All_2_0.95_13273.csv
- Data_All/2_Multiclass classification dataset/1_Original dataset/All_2_0.9_10209.csv
- Data_All/2_Multiclass classification dataset/1_Original dataset/All_2_16200.csv
- Data_All/2_Multiclass classification dataset/2_SMOTE-oversampled dataset/
- Data_All/2_Multiclass classification dataset/2_SMOTE-oversampled dataset/oversampled_All_2_0.85_8983.csv
- Data_All/2_Multiclass classification dataset/2_SMOTE-oversampled dataset/oversampled_All_2_0.8_7442.csv
- Data_All/2_Multiclass classification dataset/2_SMOTE-oversampled dataset/oversampled_All_2_0.95_13273.csv
- Data_All/2_Multiclass classification dataset/2_SMOTE-oversampled dataset/oversampled_All_2_0.9_10209.csv
- Data_All/2_Multiclass classification dataset/2_SMOTE-oversampled dataset/oversampled_All_2_16200.csv
- Data_All/3_external_data/
- Data_All/3_external_data/1_Original dataset/
- Data_All/3_external_data/1_Original dataset/external_data.csv
- Data_All/3_external_data/2_Processed and classified data/
- Data_All/3_external_data/2_Processed and classified data/external.py
- Data_All/3_external_data/2_Processed and classified data/E_9.csv
- Data_All/3_external_data/3_SMOTE-oversampled dataset/
- Data_All/3_external_data/3_SMOTE-oversampled dataset/oversampled_data.csv
