# Supplementary material for: iAMP-SeE: an antimicrobial peptide recognition model based on ESM2 feature extraction and hybrid attention mechanisms
Source: PeerJ. 2026 Mar 26;14:e20978. doi: 10.7717/peerj.20978 (PMC13033287; doi:10.7717/peerj.20978)
Supplement: Supplemental Information 1 [file peerj-14-20978-s001.zip › Data_All/3_external_data/2_Processed and classified data/external.py]

import numpy as np
import pandas as pd
import os
from sklearn.model_selection import KFold
from sklearn.metrics import accuracy_score, f1_score, hamming_loss, label_ranking_average_precision_score, roc_auc_score, confusion_matrix
from sklearn.utils.class_weight import compute_class_weight
from imblearn.over_sampling import ADASYN, SMOTE, RandomOverSampler
import tensorflow as tf
from tensorflow.keras.models import Model
from tensorflow.keras.layers import Input, Dense, Dropout, Embedding, Conv1D, Bidirectional, LSTM, Concatenate, Layer, GlobalAveragePooling1D, Reshape, Lambda, BatchNormalization, GlobalMaxPooling1D
from tensorflow.keras.optimizers import Adam
from tensorflow.keras.callbacks import ReduceLROnPlateau, EarlyStopping
from tensorflow.keras import regularizers
import matplotlib.pyplot as plt
from collections import defaultdict
import torch
import torch.nn as nn
from torch.utils.data import Dataset
import esm
import pickle
from sklearn.neighbors import NearestNeighbors

def get_sequence_features(sequences):

    amino_acids = 'ACDEFGHIKLMNPQRSTVWY'
    
    features = []
    for seq in sequences:
        
        counts = {aa: seq.count(aa) for aa in amino_acids}
        total = max(1, len(seq))
        composition = [counts[aa]/total for aa in amino_acids]
        
        
        length_feature = [len(seq)/1000]
          
        dipeptides = [seq[i:i+2] for i in range(len(seq)-1)]
        dipeptide_counts = {dp: dipeptides.count(dp) for dp in set(dipeptides)}
        total_dp = max(1, len(dipeptides))
        dipeptide_feature = [dipeptide_counts.get(dp, 0)/total_dp for dp in ['AA','AC','AD','AE','AG']]
        
        combined = composition + length_feature + dipeptide_feature
        features.append(combined)
    
    return np.array(features)

def robust_oversampling(sequences, labels):
    
    try:
        features = get_sequence_features(sequences)
        smote = SMOTE(random_state=42, k_neighbors=min(5, len(sequences)-1))
        features_resampled, labels_resampled = smote.fit_resample(features, labels)
        
        nbrs = NearestNeighbors(n_neighbors=1).fit(features)
        _, indices = nbrs.kneighbors(features_resampled)
        sequences_resampled = sequences[indices.flatten()]
        
        print("Successfully used SMOTE for oversampling")
        return sequences_resampled, labels_resampled
    except ValueError as e:
        print(f"SMOTE failed: {str(e)}. Using RandomOverSampler as final fallback...")
    
    ros = RandomOverSampler(random_state=42)
    seq_reshaped = np.array(sequences).reshape(-1, 1)
    seq_resampled, labels_resampled = ros.fit_resample(seq_reshaped, labels)
    sequences_resampled = seq_resampled.ravel()
    
    print("Used RandomOverSampler as fallback")
    return sequences_resampled, labels_resampled

def load_and_oversample_data(csv_path):
    data = pd.read_csv(csv_path)
    print(f"Original class distribution:\n{data['label'].value_counts()}")
    
    sequences = data['sequence'].values
    labels = data['label'].values
    
    sequences_resampled, labels_resampled = robust_oversampling(sequences, labels)
    
    print(f"\nClass distribution after oversampling:\n{pd.Series(labels_resampled).value_counts()}")
    return sequences_resampled, labels_resampled

def load_esm_model():
    """Load pretrained ESM-2 model and batch converter"""
    model, alphabet = esm.pretrained.esm2_t33_650M_UR50D()
    batch_converter = alphabet.get_batch_converter()
    return model.eval(), batch_converter

esm_model, esm_batch_converter = load_esm_model()

def get_esm_features(sequences, cache_path='esm_features.pkl', batch_size=8):

    device = torch.device('cuda' if torch.cuda.is_available() else 'cpu')
    print(f"Using device: {device}")
    
    if os.path.exists(cache_path):
        print(f"Loading ESM features from cache file {cache_path}...")
        with open(cache_path, 'rb') as f:
            features = pickle.load(f)
        print(f"Loaded {len(features)} features from cache.")
        return features
    
    print("Cache file not found, starting ESM feature extraction...")
    print(f"Total sequences to process: {len(sequences)}")
    features = []
    
    for i in range(0, len(sequences), batch_size):
        batch_start = i
        batch_end = min(i + batch_size, len(sequences))
        batch = sequences[batch_start:batch_end]
        
        print(f"\nProcessing batch {i//batch_size + 1}/{(len(sequences)-1)//batch_size + 1}")
        print(f"Sequence indices: {batch_start}-{batch_end-1}")
        
        batch_data = [(str(idx), seq) for idx, seq in enumerate(batch)]
        print("Converting sequences to ESM format...")
        batch_labels, batch_strs, batch_tokens = esm_batch_converter(batch_data)
        print(f"Batch tokens shape: {batch_tokens.shape}")
        
        batch_tokens = batch_tokens.to(device)
        esm_model.to(device)
        
        print("Extracting features with ESM model...")
        with torch.no_grad():
            results = esm_model(batch_tokens, repr_layers=[33], return_contacts=False)
            token_representations = results["representations"][33]
            print(f"Token representations shape: {token_representations.shape}")
            
            seq_lengths = (batch_tokens != esm_model.alphabet.padding_idx).sum(1)
            print(f"Sequence lengths: {seq_lengths}")
            
            for seq_idx in range(token_representations.size(0)):
                seq_len = seq_lengths[seq_idx]
                seq_rep = token_representations[seq_idx, :seq_len]
                mean_rep = seq_rep.mean(0).cpu().numpy()
                features.append(mean_rep)
                print(f"Sequence {batch_start + seq_idx}: Processed {seq_len} tokens -> Feature vector shape: {mean_rep.shape}")
        
        if torch.cuda.is_available():
            torch.cuda.empty_cache()
            print("Cleared GPU memory")
    
    features = np.array(features)
    print(f"\nFinal features array shape: {features.shape}")
    
    print(f"Saving features to cache file {cache_path}...")
    with open(cache_path, 'wb') as f:
        pickle.dump(features, f)
    print(f"ESM features saved successfully to {cache_path}")
    
    return features

class ProteinDataset(Dataset):
    def __init__(self, features, labels):
        self.features = features
        self.labels = labels
        
    def __len__(self):
        return len(self.labels)
    
    def __getitem__(self, idx):
        return torch.FloatTensor(self.features[idx]), torch.LongTensor([self.labels[idx]])

class SEAttention(Layer):
    def __init__(self, channels, reduction=16):
        super(SEAttention, self).__init__()
        self.global_avg = GlobalAveragePooling1D()
        self.fc1 = Dense(channels // reduction, activation='relu')
        self.fc2 = Dense(channels, activation='sigmoid')
        self.reshape = Reshape((1, channels))
        
    def call(self, inputs):
        se = self.global_avg(inputs)
        se = self.fc1(se)
        se = self.fc2(se)
        se = self.reshape(se)
        return inputs * se

class ECAAttention(Layer):
    def __init__(self, kernel_size=3, **kwargs):
        super(ECAAttention, self).__init__(**kwargs)
        self.kernel_size = kernel_size
        self.gap = GlobalAveragePooling1D(keepdims=True)
        
    def build(self, input_shape):
        channels = input_shape[-1]
        self.conv1d = Conv1D(1, 
                             kernel_size=self.kernel_size, 
                             padding='same',
                             use_bias=False,
                             kernel_initializer='he_normal')
        super().build(input_shape)
        
    def call(self, inputs):
        y = self.gap(inputs)
        y = self.conv1d(y)
        y = tf.sigmoid(y)
        return inputs * y

def build_double_attention_model(input_dim, num_classes=9):
    esm_input = Input(shape=(input_dim,))
    
    # Reshape for 1D operations
    x = Reshape((1, input_dim))(esm_input)
    
    # Initial convolutional blocks
    x = Conv1D(256, 5, padding='same', activation='swish')(x)
    x = BatchNormalization()(x)
    x = Conv1D(128, 3, padding='same', activation='swish')(x)
    x = BatchNormalization()(x)
    x = Dropout(0.5)(x)
    
    # Bidirectional LSTM layers
    x = Bidirectional(LSTM(256, return_sequences=True))(x)
    x = Bidirectional(LSTM(128, return_sequences=True))(x)
    
    # Dual attention mechanisms
    x = SEAttention(channels=256)(x)
    x = ECAAttention(kernel_size=3)(x)
    
    # Pooling and dense layers
    avg_pool = GlobalAveragePooling1D()(x)
    max_pool = GlobalMaxPooling1D()(x)
    x = Concatenate()([avg_pool, max_pool])
    
    x = Dense(512, activation='swish', kernel_regularizer=regularizers.l2(1e-4))(x)
    x = Dropout(0.5)(x)
    x = Dense(256, activation='swish', kernel_regularizer=regularizers.l2(1e-4))(x)
    x = Dropout(0.5)(x)
    x = Dense(128, activation='swish', kernel_regularizer=regularizers.l2(1e-4))(x)
    x = Dropout(0.5)(x)
    x = Dense(64, activation='swish', kernel_regularizer=regularizers.l2(1e-4))(x)
    x = Dropout(0.5)(x)
    output = Dense(num_classes, activation='softmax')(x)
    
    model = Model(inputs=esm_input, outputs=output)
    model.compile(optimizer=Adam(learning_rate=1e-4),
                  loss='sparse_categorical_crossentropy',
                  metrics=['accuracy'])
    return model

def enhanced_cross_validation(features, labels, n_splits=10):
    
    kf = KFold(n_splits=n_splits, shuffle=True, random_state=42)
    results = []
    class_metrics = defaultdict(list)
    
    num_classes = len(np.unique(labels))
    
    for fold, (train_idx, val_idx) in enumerate(kf.split(features)):
        print(f'\n--- Fold {fold+1} ---')
        X_train, X_val = features[train_idx], features[val_idx]
        y_train, y_val = labels[train_idx], labels[val_idx]
        
        # Build and train model
        # Using the dynamically determined num_classes
        model = build_double_attention_model(features.shape[1], num_classes=num_classes)
        
        callbacks = [
            EarlyStopping(monitor='val_loss', patience=25, restore_best_weights=True),
            ReduceLROnPlateau(monitor='val_loss', factor=0.5, patience=5)
        ]
        
        history = model.fit(
            X_train, y_train,
            validation_data=(X_val, y_val),
            epochs=120,
            batch_size=32,
            callbacks=callbacks,
            verbose=1
        )
        
        y_pred = model.predict(X_val)
        y_pred_class = np.argmax(y_pred, axis=1)
        y_score = y_pred
        
        y_val_onehot_full = tf.one_hot(y_val, depth=num_classes).numpy()
        
        metrics = {
            'Fold': fold+1,
            'ACC': accuracy_score(y_val, y_pred_class),
            'F1_Micro': f1_score(y_val, y_pred_class, average='micro'),
            'F1_Macro': f1_score(y_val, y_pred_class, average='macro'),
            'HL': hamming_loss(y_val, y_pred_class),
            'MAP': label_ranking_average_precision_score(
                y_val_onehot_full, 
                y_score
            ),
            'ROC_AUC_OVR': roc_auc_score(
                y_val_onehot_full, 
                y_score,
                multi_class='ovr'
            ),
            'ROC_AUC_OVO': roc_auc_score(
                y_val_onehot_full, 
                y_score,
                multi_class='ovo'
            )
        }
        results.append(metrics)
        
        cm = confusion_matrix(y_val, y_pred_class, labels=np.arange(num_classes))
        class_acc = cm.diagonal() / cm.sum(axis=1)
        
        y_val_onehot = tf.one_hot(y_val, depth=num_classes).numpy() 
        class_roc_auc = []
        for i in range(num_classes): 
            if len(np.unique(y_val_onehot[:, i])) > 1:
                class_roc_auc.append(roc_auc_score(y_val_onehot[:, i], y_score[:, i]))
            else:
                class_roc_auc.append(np.nan)
        
        for i in range(num_classes): 
            class_metrics[f'Class_{i}_ACC'].append(class_acc[i])
            class_metrics[f'Class_{i}_ROC_AUC'].append(class_roc_auc[i])
        
        del model
        tf.keras.backend.clear_session()
    
    results_df = pd.DataFrame(results)
    for k, v in class_metrics.items():
        results_df[k] = v
    
    return results_df

if __name__ == "__main__":
    # Main execution block
    sequences, labels = load_and_oversample_data("E_9.csv")
    
    print("\nExtracting ESM features...")
    esm_features = get_esm_features(sequences)
    print(f"ESM features shape: {esm_features.shape}")
    
    # Perform cross-validation
    results_df = enhanced_cross_validation(esm_features, labels)
    
    # Calculate final metrics
    final_metrics = results_df.mean(numeric_only=True).to_dict()
    final_stds = results_df.std(numeric_only=True).to_dict()
    
    # Print results
    print("\n=== Final Average Metrics ===")
    for k in final_metrics.keys():
        print(f"{k}: {final_metrics[k]:.4f} ± {final_stds[k]:.4f}")
    
    print("\n=== Performance Metrics per Class ===")
    num_classes = len([k for k in final_metrics.keys() if k.startswith('Class_') and k.endswith('_ACC')])
    for i in range(num_classes):
        acc_mean = final_metrics[f'Class_{i}_ACC']
        acc_std = final_stds[f'Class_{i}_ACC']
        roc_mean = final_metrics[f'Class_{i}_ROC_AUC']
        roc_std = final_stds[f'Class_{i}_ROC_AUC']
        print(f"Class {i}: ACC = {acc_mean:.4f} ± {acc_std:.4f}, ROC AUC = {roc_mean:.4f} ± {roc_std:.4f}")
    
    # Save results
    results_df.to_csv("iAMP-SeE.csv", index=False)
    
    with open("iAMP-SeE_results.txt", "w") as f:
        f.write("=== Final Average Metrics ===\n")
        for k in final_metrics.keys():
            if not k.startswith('Class_'):
                f.write(f"{k}: {final_metrics[k]:.4f} ± {final_stds[k]:.4f}\n")
        
        f.write("\n=== Performance Metrics per Class ===\n")
        for i in range(num_classes):
            acc_mean = final_metrics[f'Class_{i}_ACC']
            acc_std = final_stds[f'Class_{i}_ACC']
            roc_mean = final_metrics[f'Class_{i}_ROC_AUC']
            roc_std = final_stds[f'Class_{i}_ROC_AUC']
            f.write(f"Class {i}: ACC = {acc_mean:.4f} ± {acc_std:.4f}, ROC AUC = {roc_mean:.4f} ± {roc_std:.4f}\n")
        
        f.write("\n=== Detailed Cross-Validation Results ===\n")
        f.write(results_df.to_string())
    
    print("\nAll results have been saved to iAMP-SeE.csv and iAMP-SeE_results.txt")
